# Supplementary material for: Efficient and Accurate 3D Thickness Measurement in Vessel Wall Imaging: Overcoming Limitations of 2D Approaches Using the Laplacian Method
Source: J Cardiovasc Dev Dis. 2024 Aug 15;11(8):249. doi: 10.3390/jcdd11080249 (PMC11354343; doi:10.3390/jcdd11080249)
Supplement: Supplementary file 1 [file jcdd-11-00249-s001.zip]

Archive with 1 entries (1 files):
- jcdd-3090679-supplementary.pdf
